# Supplementary material for: Engineered Exosomes Biopotentiated Hydrogel Promote Hair Follicle Growth via Reprogramming the Perifollicular Microenvironment
Source: Pharmaceutics. 2024 Jul 13;16(7):935. doi: 10.3390/pharmaceutics16070935 (PMC11279965; doi:10.3390/pharmaceutics16070935)
Supplement: Supplementary file 1 [file pharmaceutics-16-00935-s001.zip]

Archive with 1 entries (1 files):
- pharmaceutics-3047100-supplementary.pdf
